# Supplementary material for: X-box binding protein 1 (XBP1): a potential role in chemotherapy response, clinical pathologic features, non-inflamed tumour microenvironment for breast cancer
Source: Biosci Rep. 2022 Jun 9;42(6):BSR20220225. doi: 10.1042/BSR20220225 (PMC9202509; doi:10.1042/BSR20220225)
Supplement: Supplementary Data S1-S2 [file BSR-2022-0225_supp1.zip]

Archive with 2 entries (2 files):
- BSR-2022-0225_suppSD1.xls
- BSR-2022-0225_suppSD2.xls
