# Supplementary material for: X-box binding protein 1 (XBP1): a potential role in chemotherapy response, clinical pathologic features, non-inflamed tumour microenvironment for breast cancer
Source: Biosci Rep. 2022 Jun 9;42(6):BSR20220225. doi: 10.1042/BSR20220225 (PMC9202509; doi:10.1042/BSR20220225)
Supplement: Supplementary Data S1-S2 [file BSR-2022-0225_supp1.zip › BSR-2022-0225_suppSD2.xls]

eRNA	gene	cor	pvalue		eRNA	gene	cor	pvalue
XBP1	AAGAB	0.444	0		XBP1	AARS	-0.453	0
XBP1	ABAT	0.705	0		XBP1	ABCF1	-0.532	0
XBP1	ABCA3	0.421	2.22E-16		XBP1	ACOT9	-0.505	0
XBP1	ABCD3	0.471	0		XBP1	ACTR3	-0.46	0
XBP1	ABCG1	0.411	4.00E-14		XBP1	ACTR3B	-0.541	0
XBP1	ABHD2	0.463	0		XBP1	ADA	-0.459	0
XBP1	ABLIM3	0.535	0		XBP1	ADAM17	-0.486	0
XBP1	ACADSB	0.652	0		XBP1	ADCY7	-0.524	0
XBP1	ACOX2	0.575	0		XBP1	ADM	-0.465	0
XBP1	ADCY9	0.508	0		XBP1	ADORA2B	-0.422	0
XBP1	ADIRF	0.613	0		XBP1	ADPGK	-0.425	0
XBP1	ADRA2A	0.461	0		XBP1	ADRM1	-0.42	1.79145E-15
XBP1	AFF3	0.556	0		XBP1	AIM2	-0.406	9.65052E-14
XBP1	AGR2	0.752	0		XBP1	AK2	-0.5	0
XBP1	AKR7A2	0.447	0		XBP1	AMD1	-0.523	0
XBP1	AKR7A3	0.642	0		XBP1	AMPD2	-0.513	0
XBP1	ALCAM	0.517	0		XBP1	ANKRD11	-0.5	0
XBP1	ALDH3B2	0.409	6.22E-14		XBP1	ANP32B	-0.526	0
XBP1	ALDH4A1	0.405	1.22E-13		XBP1	ANP32E	-0.647	0
XBP1	ALDH6A1	0.538	0		XBP1	ANXA1	-0.493	0
XBP1	ANG	0.45	0		XBP1	APBA2	-0.567	0
XBP1	ANKRA2	0.6	0		XBP1	ARHGAP22	-0.404	1.4011E-13
XBP1	ANO1	0.484	0		XBP1	ARHGEF9	-0.401	2.47204E-13
XBP1	ANXA9	0.691	0		XBP1	ARL4C	-0.459	0
XBP1	AP1AR	0.46	0		XBP1	ARPC1B	-0.409	5.65186E-14
XBP1	APBB2	0.559	0		XBP1	ART3	-0.454	0
XBP1	APPL2	0.489	0		XBP1	ASNS	-0.436	0
XBP1	AQR	0.457	0		XBP1	ASPM	-0.455	0
XBP1	AR	0.677	0		XBP1	ASS1	-0.492	0
XBP1	AREG	0.482	0		XBP1	ATP11A	-0.461	0
XBP1	ARFIP2	0.501	0		XBP1	ATP1B3	-0.473	0
XBP1	ARHGAP32	0.548	0		XBP1	ATP5C1	-0.465	0
XBP1	ARL1	0.425	0		XBP1	AURKA	-0.401	2.70215E-13
XBP1	ARL3	0.533	0		XBP1	AURKB	-0.456	0
XBP1	ARNT2	0.419	3.33E-15		XBP1	B4GALT5	-0.419	3.72626E-15
XBP1	ARRB1	0.48	0		XBP1	BACE2	-0.445	0
XBP1	ASTN2	0.471	0		XBP1	BAG2	-0.497	0
XBP1	BAI2	0.483	0		XBP1	BCL11A	-0.626	0
XBP1	BBIP1	0.515	0		XBP1	BID	-0.412	3.12171E-14
XBP1	BBS1	0.561	0		XBP1	BIRC5	-0.475	0
XBP1	BBS4	0.535	0		XBP1	BLM	-0.455	0
XBP1	BCAM	0.544	0		XBP1	BMS1	-0.426	0
XBP1	BCAS1	0.439	0		XBP1	BTG3	-0.591	0
XBP1	BCL2	0.471	0		XBP1	BUB1B	-0.413	2.53721E-14
XBP1	BECN1	0.581	0		XBP1	C10orf10	-0.432	0
XBP1	BHLHE40	0.505	0		XBP1	C12orf4	-0.401	2.56975E-13
XBP1	BIK	0.434	0		XBP1	C1GALT1	-0.427	0
XBP1	BLVRA	0.513	0		XBP1	C1orf106	-0.443	0
XBP1	BTD	0.421	0		XBP1	C21orf91	-0.52	0
XBP1	BTF3	0.623	0		XBP1	C6orf106	-0.42	8.99201E-16
XBP1	BTG2	0.466	0		XBP1	CA9	-0.407	8.16128E-14
XBP1	BZW1	0.442	0		XBP1	CALB2	-0.533	0
XBP1	C12orf10	0.486	0		XBP1	CALU	-0.468	0
XBP1	C16orf45	0.559	0		XBP1	CCDC86	-0.421	5.50015E-16
XBP1	C5orf15	0.452	0		XBP1	CCDC88A	-0.44	0
XBP1	C5orf30	0.611	0		XBP1	CCL8	-0.427	0
XBP1	C6orf211	0.714	0		XBP1	CCNA2	-0.49	0
XBP1	C7orf63	0.495	0		XBP1	CCNB1IP1	-0.412	3.16969E-14
XBP1	C9orf116	0.587	0		XBP1	CCNB2	-0.477	0
XBP1	CA12	0.779	0		XBP1	CCNE1	-0.626	0
XBP1	CACNA1D	0.482	0		XBP1	CDC123	-0.515	0
XBP1	CACNA2D2	0.547	0		XBP1	CDC20	-0.599	0
XBP1	CACNG4	0.43	0		XBP1	CDC25B	-0.49	0
XBP1	CADPS2	0.417	6.60E-15		XBP1	CDC42EP1	-0.423	0
XBP1	CAMK2N1	0.591	0		XBP1	CDCA8	-0.442	0
XBP1	CAMLG	0.406	1.01E-13		XBP1	CDH3	-0.513	0
XBP1	CANT1	0.453	0		XBP1	CDK16	-0.427	0
XBP1	CASD1	0.477	0		XBP1	CDK2AP1	-0.55	0
XBP1	CBR4	0.425	0		XBP1	CDKN2A	-0.498	0
XBP1	CCDC170	0.502	0		XBP1	CEBPB	-0.661	0
XBP1	CCDC176	0.452	0		XBP1	CEBPG	-0.5	0
XBP1	CCND1	0.463	0		XBP1	CENPA	-0.474	0
XBP1	CCNG2	0.56	0		XBP1	CENPN	-0.413	2.2466E-14
XBP1	CCNH	0.402	2.15E-13		XBP1	CEP55	-0.498	0
XBP1	CD46	0.512	0		XBP1	CHEK1	-0.403	1.68696E-13
XBP1	CD63	0.436	0		XBP1	CHI3L2	-0.547	0
XBP1	CEACAM6	0.468	0		XBP1	CHIC2	-0.43	0
XBP1	CELSR1	0.474	0		XBP1	CHODL	-0.466	0
XBP1	CELSR2	0.46	0		XBP1	CHST2	-0.458	0
XBP1	CEP290	0.446	0		XBP1	CHST3	-0.447	0
XBP1	CERS6	0.679	0		XBP1	CKS1B	-0.491	0
XBP1	CETN3	0.466	0		XBP1	CKS2	-0.421	0
XBP1	CFD	0.404	1.44E-13		XBP1	CLEC7A	-0.411	3.67299E-14
XBP1	CGRRF1	0.459	0		XBP1	CLIC4	-0.432	0
XBP1	CHAD	0.512	0		XBP1	CLUH	-0.462	0
XBP1	CHMP2A	0.46	0		XBP1	CMC2	-0.487	0
XBP1	CHST15	0.478	0		XBP1	COLGALT1	-0.549	0
XBP1	CIRBP	0.677	0		XBP1	CORO1C	-0.549	0
XBP1	CLGN	0.517	0		XBP1	COTL1	-0.555	0
XBP1	CLSTN2	0.614	0		XBP1	CRABP1	-0.453	0
XBP1	CNTNAP2	0.445	0		XBP1	CREB3L2	-0.454	0
XBP1	COA3	0.412	3.27E-14		XBP1	CRYAB	-0.499	0
XBP1	COG2	0.431	0		XBP1	CSK	-0.425	0
XBP1	COL4A3BP	0.401	2.49E-13		XBP1	CSNK2A2	-0.42	1.44265E-15
XBP1	COL4A5	0.422	0		XBP1	CSRP2	-0.571	0
XBP1	COMMD10	0.499	0		XBP1	CSTB	-0.586	0
XBP1	COMMD3	0.44	0		XBP1	CTPS1	-0.588	0
XBP1	COPS4	0.448	0		XBP1	CTSC	-0.522	0
XBP1	COQ4	0.455	0		XBP1	CTSL	-0.439	0
XBP1	COQ7	0.471	0		XBP1	CTSV	-0.566	0
XBP1	COX6C	0.53	0		XBP1	CXCL10	-0.408	6.82209E-14
XBP1	COX7C	0.427	0		XBP1	DAPK1	-0.466	0
XBP1	CPB1	0.45	0		XBP1	DAPP1	-0.424	0
XBP1	CPD	0.403	1.97E-13		XBP1	DCLRE1C	-0.465	0
XBP1	CPE	0.427	0		XBP1	DDX21	-0.453	0
XBP1	CREBL2	0.416	1.26E-14		XBP1	DDX39A	-0.413	2.67407E-14
XBP1	CRIP1	0.648	0		XBP1	DEF8	-0.519	0
XBP1	CRIP2	0.436	0		XBP1	DEK	-0.535	0
XBP1	CRNKL1	0.602	0		XBP1	DEPDC1	-0.481	0
XBP1	CROT	0.467	0		XBP1	DESI2	-0.463	0
XBP1	CSAD	0.527	0		XBP1	DLGAP5	-0.482	0
XBP1	CSNK1A1	0.512	0		XBP1	DNAJC2	-0.489	0
XBP1	CSNK1G3	0.41	5.10E-14		XBP1	DONSON	-0.432	0
XBP1	CST3	0.461	0		XBP1	DSC2	-0.627	0
XBP1	CTC-428G20.3	0.402	2.10E-13		XBP1	DUSP22	-0.451	0
XBP1	CXorf40A	0.447	0		XBP1	DZIP1	-0.405	1.38143E-13
XBP1	CXorf40B	0.406	1.05E-13		XBP1	E2F3	-0.682	0
XBP1	CYB5A	0.561	0		XBP1	EGFR	-0.509	0
XBP1	CYB5R1	0.623	0		XBP1	EHBP1	-0.402	2.28291E-13
XBP1	CYP2B7P	0.503	0		XBP1	EIF3B	-0.422	0
XBP1	CYP4B1	0.494	0		XBP1	ELF5	-0.52	0
XBP1	DACH1	0.637	0		XBP1	EMC8	-0.412	3.19067E-14
XBP1	DALRD3	0.482	0		XBP1	EN1	-0.579	0
XBP1	DCAF10	0.49	0		XBP1	ENO1	-0.552	0
XBP1	DCLK1	0.436	0		XBP1	EPB41L2	-0.454	0
XBP1	DCTN4	0.416	2.18E-14		XBP1	ETS2	-0.422	0
XBP1	DCXR	0.457	0		XBP1	ETV6	-0.463	0
XBP1	DHCR24	0.432	0		XBP1	EXO1	-0.479	0
XBP1	DHRS2	0.488	0		XBP1	EZH2	-0.438	0
XBP1	DHX29	0.426	0		XBP1	FABP5	-0.638	0
XBP1	DIXDC1	0.424	0		XBP1	FAF1	-0.405	1.3364E-13
XBP1	DLG3	0.455	0		XBP1	FAM171A1	-0.68	0
XBP1	DLG5	0.475	0		XBP1	FAM49A	-0.415	1.54474E-14
XBP1	DMXL1	0.513	0		XBP1	FAM57A	-0.406	1.03331E-13
XBP1	DNAJC12	0.7	0		XBP1	FAM60A	-0.493	0
XBP1	DNALI1	0.633	0		XBP1	FAM64A	-0.478	0
XBP1	DNMBP	0.461	0		XBP1	FAM98A	-0.438	0
XBP1	DUSP4	0.582	0		XBP1	FANCA	-0.401	2.35557E-13
XBP1	DUSP5	0.57	0		XBP1	FANCE	-0.439	0
XBP1	DYNC2LI1	0.542	0		XBP1	FAT1	-0.435	0
XBP1	EAPP	0.58	0		XBP1	FBL	-0.45	0
XBP1	ECI1	0.476	0		XBP1	FERMT1	-0.576	0
XBP1	ECI2	0.585	0		XBP1	FLNA	-0.412	2.86697E-14
XBP1	EEF1A2	0.522	0		XBP1	FOXC1	-0.623	0
XBP1	EFHC1	0.513	0		XBP1	FOXM1	-0.525	0
XBP1	EID1	0.449	0		XBP1	FSCN1	-0.548	0
XBP1	ELOVL2	0.63	0		XBP1	FXYD5	-0.476	0
XBP1	ELOVL5	0.511	0		XBP1	GABBR2	-0.449	0
XBP1	EMP2	0.57	0		XBP1	GABRP	-0.548	0
XBP1	ENPP1	0.576	0		XBP1	GAL	-0.419	3.31706E-15
XBP1	EPS8L1	0.431	0		XBP1	GAPDH	-0.5	0
XBP1	ERBB2IP	0.456	0		XBP1	GARS	-0.49	0
XBP1	ERBB3	0.507	0		XBP1	GATAD2A	-0.453	0
XBP1	ERBB4	0.618	0		XBP1	GBP1	-0.487	0
XBP1	ERI2	0.488	0		XBP1	GDI2	-0.494	0
XBP1	ERLIN2	0.419	3.86E-15		XBP1	GFOD1	-0.429	0
XBP1	ESR1	0.735	0		XBP1	GLS	-0.447	0
XBP1	ETNK2	0.461	0		XBP1	GMPS	-0.494	0
XBP1	EVA1B	0.573	0		XBP1	GPM6B	-0.468	0
XBP1	EVL	0.617	0		XBP1	GPN1	-0.477	0
XBP1	FAAH	0.422	0		XBP1	GPR161	-0.414	2.09073E-14
XBP1	FAH	0.473	0		XBP1	GPX7	-0.566	0
XBP1	FAM110B	0.458	0		XBP1	GSTP1	-0.62	0
XBP1	FAM114A2	0.45	0		XBP1	GTPBP8	-0.403	1.94877E-13
XBP1	FAM134C	0.463	0		XBP1	GTSE1	-0.464	0
XBP1	FAM172A	0.464	0		XBP1	HAUS7	-0.45	0
XBP1	FAM173A	0.509	0		XBP1	HDGF	-0.434	0
XBP1	FAM174B	0.643	0		XBP1	HECA	-0.494	0
XBP1	FAM179B	0.623	0		XBP1	HERC5	-0.434	0
XBP1	FAM198B	0.508	0		XBP1	HJURP	-0.534	0
XBP1	FAM63A	0.401	2.48E-13		XBP1	HLA-F	-0.406	1.13124E-13
XBP1	FBP1	0.657	0		XBP1	HMGA1	-0.406	1.0982E-13
XBP1	FBXL5	0.497	0		XBP1	HMGN4	-0.421	1.39198E-17
XBP1	FBXL7	0.435	0		XBP1	HOMER3	-0.469	0
XBP1	FBXO3	0.425	0		XBP1	HRASLS	-0.508	0
XBP1	FEM1C	0.419	3.61E-15		XBP1	HSPA14	-0.477	0
XBP1	FGFR3	0.406	9.92E-14		XBP1	HTATIP2	-0.429	0
XBP1	FLRT3	0.402	2.09E-13		XBP1	ICAM1	-0.412	2.98337E-14
XBP1	FMO5	0.427	0		XBP1	ID4	-0.432	0
XBP1	FOXA1	0.814	0		XBP1	IDO1	-0.43	0
XBP1	FRY	0.416	1.08E-14		XBP1	IFI16	-0.403	1.70636E-13
XBP1	FUT8	0.536	0		XBP1	IFRD1	-0.607	0
XBP1	FYCO1	0.454	0		XBP1	IGF2BP2	-0.429	0
XBP1	G6PC3	0.533	0		XBP1	IGF2BP3	-0.468	0
XBP1	GALNT10	0.603	0		XBP1	IMPA2	-0.504	0
XBP1	GALNT6	0.587	0		XBP1	IQCG	-0.416	9.30775E-15
XBP1	GALNT7	0.695	0		XBP1	IRAK1	-0.605	0
XBP1	GAMT	0.581	0		XBP1	ITM2C	-0.433	0
XBP1	GATA3	0.759	0		XBP1	IVNS1ABP	-0.428	0
XBP1	GDE1	0.47	0		XBP1	JRKL	-0.587	0
XBP1	GFRA1	0.663	0		XBP1	KANK1	-0.408	7.28163E-14
XBP1	GIN1	0.474	0		XBP1	KARS	-0.578	0
XBP1	GLI3	0.514	0		XBP1	KCMF1	-0.643	0
XBP1	GLRB	0.406	1.07E-13		XBP1	KCNK5	-0.54	0
XBP1	GLT8D1	0.412	2.99E-14		XBP1	KCNN4	-0.531	0
XBP1	GLUL	0.418	4.73E-15		XBP1	KHDRBS3	-0.486	0
XBP1	GMPR2	0.436	0		XBP1	KIAA0020	-0.617	0
XBP1	GOLGB1	0.421	0		XBP1	KIAA0922	-0.434	0
XBP1	GPD1L	0.628	0		XBP1	KIF14	-0.458	0
XBP1	GPRC5A	0.483	0		XBP1	KIF15	-0.434	0
XBP1	GPRC5C	0.478	0		XBP1	KIF18A	-0.42	1.14348E-15
XBP1	GPX4	0.462	0		XBP1	KIF18B	-0.472	0
XBP1	GREB1	0.62	0		XBP1	KIF20A	-0.459	0
XBP1	GSTM3	0.474	0		XBP1	KIF2C	-0.587	0
XBP1	GSTZ1	0.456	0		XBP1	KIF4A	-0.405	1.33804E-13
XBP1	HDGFRP3	0.415	1.67E-14		XBP1	KLF11	-0.464	0
XBP1	HEBP1	0.408	6.65E-14		XBP1	KLF5	-0.422	0
XBP1	HEXIM1	0.542	0		XBP1	KLHL7	-0.486	0
XBP1	HGD	0.431	0		XBP1	KLK6	-0.451	0
XBP1	HHAT	0.578	0		XBP1	KPNA2	-0.419	3.04551E-15
XBP1	HMGCL	0.488	0		XBP1	KRT16	-0.564	0
XBP1	HN1L	0.442	0		XBP1	KRT23	-0.425	0
XBP1	HOXB2	0.488	0		XBP1	KRT5	-0.438	0
XBP1	HOXC6	0.421	7.90E-16		XBP1	KRT6B	-0.457	0
XBP1	HPN	0.468	0		XBP1	LAD1	-0.497	0
XBP1	HSD17B4	0.59	0		XBP1	LAMP3	-0.527	0
XBP1	HSD17B8	0.51	0		XBP1	LAPTM4B	-0.439	0
XBP1	HSPA2	0.441	0		XBP1	LBR	-0.663	0
XBP1	HSPB1	0.416	1.22E-14		XBP1	LDHB	-0.628	0
XBP1	ICA1	0.435	0		XBP1	LMNB2	-0.408	7.16224E-14
XBP1	IFT140	0.407	9.37E-14		XBP1	LMO4	-0.541	0
XBP1	IFT46	0.528	0		XBP1	LPIN1	-0.626	0
XBP1	IFT88	0.443	0		XBP1	LRP12	-0.408	6.73158E-14
XBP1	IGBP1	0.414	1.72E-14		XBP1	LRP8	-0.618	0
XBP1	IGF1R	0.528	0		XBP1	LRRC8D	-0.583	0
XBP1	IGFBP4	0.502	0		XBP1	LYN	-0.503	0
XBP1	IKBKB	0.453	0		XBP1	LZTS3	-0.441	0
XBP1	IL20RA	0.488	0		XBP1	MALL	-0.41	5.2044E-14
XBP1	IL6ST	0.692	0		XBP1	MAP4K4	-0.616	0
XBP1	INPP4B	0.658	0		XBP1	MCCC1	-0.419	3.5821E-15
XBP1	INPP5J	0.579	0		XBP1	MCL1	-0.43	0
XBP1	IRS1	0.536	0		XBP1	MCM10	-0.471	0
XBP1	IRX5	0.501	0		XBP1	MCM2	-0.43	0
XBP1	ITGB5	0.448	0		XBP1	MCM3	-0.454	0
XBP1	ITPR1	0.592	0		XBP1	MCM5	-0.444	0
XBP1	IVD	0.588	0		XBP1	MCM6	-0.549	0
XBP1	KAL1	0.44	0		XBP1	MCM7	-0.491	0
XBP1	KAT6B	0.583	0		XBP1	MDN1	-0.508	0
XBP1	KCND3	0.438	0		XBP1	ME2	-0.595	0
XBP1	KCNE4	0.528	0		XBP1	MELK	-0.54	0
XBP1	KCNK15	0.56	0		XBP1	MFGE8	-0.466	0
XBP1	KCNMA1	0.472	0		XBP1	MFHAS1	-0.5	0
XBP1	KCTD3	0.57	0		XBP1	MIA	-0.406	1.0517E-13
XBP1	KDM4B	0.668	0		XBP1	MICALL1	-0.501	0
XBP1	KHNYN	0.412	3.01E-14		XBP1	MID1	-0.499	0
XBP1	KIAA0040	0.636	0		XBP1	MKI67	-0.517	0
XBP1	KIAA0232	0.599	0		XBP1	MMP7	-0.501	0
XBP1	KIAA1279	0.411	4.00E-14		XBP1	MPZL2	-0.416	1.25224E-14
XBP1	KIAA1324	0.656	0		XBP1	MRPL11	-0.413	2.39978E-14
XBP1	KIF13B	0.507	0		XBP1	MRPL15	-0.443	0
XBP1	KIF16B	0.483	0		XBP1	MRPL2	-0.433	0
XBP1	KLHDC2	0.628	0		XBP1	MSL3	-0.478	0
XBP1	KRT18	0.677	0		XBP1	MSN	-0.646	0
XBP1	LARGE	0.461	0		XBP1	MST4	-0.419	2.8458E-15
XBP1	LASP1	0.404	1.55E-13		XBP1	MTMR2	-0.434	0
XBP1	LGALS8	0.557	0		XBP1	MTPAP	-0.514	0
XBP1	LIMA1	0.487	0		XBP1	MX2	-0.412	2.9549E-14
XBP1	LRBA	0.645	0		XBP1	MYBL2	-0.423	0
XBP1	LRIG1	0.618	0		XBP1	MYC	-0.423	0
XBP1	LRP10	0.503	0		XBP1	MYO10	-0.511	0
XBP1	LRRC48	0.41	5.12E-14		XBP1	NASP	-0.457	0
XBP1	LZTFL1	0.493	0		XBP1	NCAPD2	-0.404	1.65201E-13
XBP1	MAGED2	0.728	0		XBP1	NCK1	-0.58	0
XBP1	MAN2B2	0.491	0		XBP1	NCK2	-0.55	0
XBP1	MAP3K12	0.424	0		XBP1	NDC80	-0.439	0
XBP1	MAPT	0.693	0		XBP1	NDRG1	-0.499	0
XBP1	MAST4	0.491	0		XBP1	NDUFA9	-0.415	1.54388E-14
XBP1	MCCC2	0.676	0		XBP1	NDUFAF4	-0.454	0
XBP1	MED13L	0.488	0		XBP1	NFE2L3	-0.457	0
XBP1	MEIS3P1	0.577	0		XBP1	NFIB	-0.468	0
XBP1	METRN	0.592	0		XBP1	NFIL3	-0.536	0
XBP1	MFAP1	0.436	0		XBP1	NFKBIE	-0.424	0
XBP1	MFSD7	0.465	0		XBP1	NMB	-0.432	0
XBP1	MGST2	0.44	0		XBP1	NMI	-0.491	0
XBP1	MIA3	0.41	4.75E-14		XBP1	NMT2	-0.551	0
XBP1	MISP	0.573	0		XBP1	NOP2	-0.499	0
XBP1	MKL2	0.631	0		XBP1	NOTCH1	-0.546	0
XBP1	MLPH	0.775	0		XBP1	NPR3	-0.42	1.20771E-15
XBP1	MOAP1	0.556	0		XBP1	NRAS	-0.412	2.85247E-14
XBP1	MREG	0.643	0		XBP1	NRD1	-0.401	2.7514E-13
XBP1	MRFAP1L1	0.484	0		XBP1	NT5C2	-0.485	0
XBP1	MRPS14	0.418	5.35E-15		XBP1	NT5DC2	-0.539	0
XBP1	MRPS27	0.409	5.44E-14		XBP1	NUP153	-0.432	0
XBP1	MRPS30	0.475	0		XBP1	NXN	-0.633	0
XBP1	MSL1	0.416	1.11E-14		XBP1	ODC1	-0.541	0
XBP1	MSX2	0.522	0		XBP1	OGFRL1	-0.429	0
XBP1	MTL5	0.487	0		XBP1	OPTN	-0.493	0
XBP1	MTUS1	0.457	0		XBP1	OR7E156P	-0.531	0
XBP1	MUC1	0.466	0		XBP1	OR7E37P	-0.49	0
XBP1	MYB	0.542	0		XBP1	ORC6	-0.491	0
XBP1	MYO5C	0.602	0		XBP1	OSBPL3	-0.412	2.80585E-14
XBP1	MYO6	0.432	0		XBP1	PADI2	-0.56	0
XBP1	MYOF	0.413	2.62E-14		XBP1	PAK1IP1	-0.421	3.20685E-16
XBP1	MZF1	0.572	0		XBP1	PAM	-0.402	2.05461E-13
XBP1	NAT1	0.725	0		XBP1	PAPD7	-0.494	0
XBP1	NBEA	0.497	0		XBP1	PAPSS1	-0.482	0
XBP1	NBR1	0.529	0		XBP1	PDCD5	-0.451	0
XBP1	NDFIP1	0.499	0		XBP1	PDHA1	-0.526	0
XBP1	NDUFAF1	0.449	0		XBP1	PDSS1	-0.592	0
XBP1	NECAB3	0.46	0		XBP1	PDXK	-0.595	0
XBP1	NEDD4	0.442	0		XBP1	PELI1	-0.551	0
XBP1	NKAIN1	0.466	0		XBP1	PFDN2	-0.492	0
XBP1	NME3	0.643	0		XBP1	PFKP	-0.602	0
XBP1	NME5	0.585	0		XBP1	PGBD5	-0.475	0
XBP1	NPDC1	0.547	0		XBP1	PGM1	-0.525	0
XBP1	NPTN	0.414	1.78E-14		XBP1	PHGDH	-0.566	0
XBP1	NRIP1	0.638	0		XBP1	PIM1	-0.426	0
XBP1	NUBPL	0.426	0		XBP1	PITRM1	-0.506	0
XBP1	NUCB2	0.524	0		XBP1	PLA2G4A	-0.455	0
XBP1	OBFC1	0.433	0		XBP1	PLAGL1	-0.515	0
XBP1	OCEL1	0.524	0		XBP1	PLAUR	-0.49	0
XBP1	ORAI3	0.539	0		XBP1	PLCG2	-0.476	0
XBP1	P2RX4	0.467	0		XBP1	PLEKHF1	-0.423	0
XBP1	P4HTM	0.64	0		XBP1	PLK1	-0.444	0
XBP1	PANK3	0.526	0		XBP1	PLOD1	-0.515	0
XBP1	PATZ1	0.542	0		XBP1	PLS3	-0.501	0
XBP1	PBLD	0.408	7.50E-14		XBP1	PLTP	-0.417	8.661E-15
XBP1	PBX1	0.437	0		XBP1	PLXNA1	-0.432	0
XBP1	PCBP2	0.46	0		XBP1	PNP	-0.428	0
XBP1	PCGF2	0.437	0		XBP1	POLR1C	-0.406	1.03315E-13
XBP1	PDZK1	0.545	0		XBP1	POLR1E	-0.549	0
XBP1	PEX11A	0.491	0		XBP1	POLR2F	-0.487	0
XBP1	PEX12	0.415	1.35E-14		XBP1	PPP1R14B	-0.45	0
XBP1	PEX7	0.443	0		XBP1	PRAME	-0.434	0
XBP1	PGAP3	0.486	0		XBP1	PRC1	-0.42	1.94576E-15
XBP1	PGR	0.565	0		XBP1	PRDX4	-0.412	2.98892E-14
XBP1	PGRMC2	0.422	0		XBP1	PRKD3	-0.531	0
XBP1	PIGH	0.456	0		XBP1	PRKX	-0.566	0
XBP1	PIGT	0.514	0		XBP1	PRNP	-0.57	0
XBP1	PIP	0.549	0		XBP1	PROM1	-0.53	0
XBP1	PJA2	0.519	0		XBP1	PSAT1	-0.578	0
XBP1	PLAT	0.496	0		XBP1	PSIP1	-0.46	0
XBP1	PLEKHF2	0.605	0		XBP1	PSMB4	-0.46	0
XBP1	PNPLA4	0.527	0		XBP1	PSMD2	-0.417	7.58362E-15
XBP1	PNRC2	0.434	0		XBP1	PSME4	-0.428	0
XBP1	POLI	0.471	0		XBP1	PSMG1	-0.446	0
XBP1	PP14571	0.528	0		XBP1	PTDSS1	-0.522	0
XBP1	PPP1R3C	0.437	0		XBP1	PTK7	-0.473	0
XBP1	PRDX3	0.401	2.64E-13		XBP1	PTPN14	-0.416	1.13777E-14
XBP1	PREPL	0.449	0		XBP1	PTTG1	-0.512	0
XBP1	PRKAB1	0.438	0		XBP1	PTX3	-0.424	0
XBP1	PRLR	0.536	0		XBP1	PUS7	-0.417	8.48121E-15
XBP1	PRR15L	0.441	0		XBP1	PVR	-0.42	1.47106E-15
XBP1	PRSS23	0.497	0		XBP1	QKI	-0.584	0
XBP1	PTGER3	0.447	0		XBP1	RARRES1	-0.538	0
XBP1	PTP4A2	0.621	0		XBP1	RASAL1	-0.493	0
XBP1	PTPLAD1	0.485	0		XBP1	RASSF4	-0.403	1.89507E-13
XBP1	PTPN13	0.456	0		XBP1	RBM28	-0.473	0
XBP1	QDPR	0.465	0		XBP1	RBM38	-0.447	0
XBP1	RAB11A	0.427	0		XBP1	RBMS1	-0.603	0
XBP1	RAB11FIP1	0.415	1.43E-14		XBP1	RDX	-0.441	0
XBP1	RAB17	0.56	0		XBP1	REXO2	-0.52	0
XBP1	RAB26	0.614	0		XBP1	RFC4	-0.483	0
XBP1	RAB27B	0.463	0		XBP1	RHBDF2	-0.41	4.95563E-14
XBP1	RABEP1	0.619	0		XBP1	RIMS3	-0.41	5.13047E-14
XBP1	RABL3	0.412	3.34E-14		XBP1	RIN3	-0.404	1.57563E-13
XBP1	RAD17	0.548	0		XBP1	RLF	-0.428	0
XBP1	RAD50	0.432	0		XBP1	RNASEH1	-0.409	6.32702E-14
XBP1	RAI2	0.479	0		XBP1	RNF138	-0.406	9.62577E-14
XBP1	RARA	0.404	1.53E-13		XBP1	RNF144A	-0.488	0
XBP1	RARRES3	0.402	2.26E-13		XBP1	ROPN1B	-0.528	0
XBP1	RASA1	0.442	0		XBP1	RPIA	-0.462	0
XBP1	RBKS	0.492	0		XBP1	RPP40	-0.422	0
XBP1	RBM47	0.602	0		XBP1	RRAGC	-0.471	1.66964E-18
XBP1	REEP1	0.591	0		XBP1	RRAGD	-0.498	0
XBP1	REEP5	0.659	0		XBP1	RRAS2	-0.419	3.50327E-15
XBP1	REPS2	0.429	0		XBP1	RSU1	-0.426	0
XBP1	RET	0.547	0		XBP1	RUNX3	-0.432	0
XBP1	RGL2	0.409	6.23E-14		XBP1	S100A10	-0.462	0
XBP1	RHOB	0.731	0		XBP1	S100A6	-0.415	1.31616E-14
XBP1	RHOT1	0.412	2.89E-14		XBP1	SACS	-0.412	3.11597E-14
XBP1	RMND1	0.46	0		XBP1	SCRG1	-0.43	0
XBP1	RNASE4	0.599	0		XBP1	SEL1L3	-0.493	0
XBP1	RND1	0.473	0		XBP1	SEPHS1	-0.449	0
XBP1	RNF103	0.599	0		XBP1	SERBP1	-0.54	0
XBP1	RNF14	0.415	1.56E-14		XBP1	SERPINB5	-0.453	0
XBP1	RNF43	0.432	0		XBP1	SERPINE2	-0.432	0
XBP1	ROGDI	0.575	0		XBP1	SERPINH1	-0.467	0
XBP1	RPH3AL	0.485	0		XBP1	SF3B3	-0.572	0
XBP1	RPS27L	0.422	0		XBP1	SFRP1	-0.454	0
XBP1	RTF1	0.412	2.94E-14		XBP1	SFT2D2	-0.528	0
XBP1	RTN1	0.415	1.31E-14		XBP1	SGK1	-0.444	0
XBP1	RTN2	0.443	0		XBP1	SHFM1	-0.411	3.59886E-14
XBP1	SAR1B	0.401	2.57E-13		XBP1	SIRPA	-0.484	0
XBP1	SARAF	0.423	0		XBP1	SKP2	-0.461	0
XBP1	SCAMP1	0.549	0		XBP1	SLC16A1	-0.432	0
XBP1	SCCPDH	0.616	0		XBP1	SLC43A3	-0.625	0
XBP1	SCGB1D2	0.513	0		XBP1	SLC5A6	-0.424	0
XBP1	SCGB2A2	0.511	0		XBP1	SLC7A5	-0.565	0
XBP1	SCNN1A	0.546	0		XBP1	SLC9A6	-0.589	0
XBP1	SCUBE2	0.709	0		XBP1	SLPI	-0.41	5.2417E-14
XBP1	SEC14L2	0.516	0		XBP1	SMC4	-0.417	8.50946E-15
XBP1	SEC16A	0.447	0		XBP1	SMC6	-0.481	0
XBP1	SEL1L	0.401	2.53E-13		XBP1	SMCO4	-0.597	0
XBP1	SEMA3C	0.583	0		XBP1	SMURF2	-0.453	0
XBP1	SEMA3F	0.553	0		XBP1	SMYD2	-0.411	3.71824E-14
XBP1	SEPHS2	0.427	0		XBP1	SOS1	-0.512	0
XBP1	SEPP1	0.457	0		XBP1	SOX10	-0.442	0
XBP1	44447	0.413	2.38E-14		XBP1	SOX11	-0.469	0
XBP1	SERHL2	0.411	3.61E-14		XBP1	SPHK1	-0.478	0
XBP1	SERINC1	0.44	0		XBP1	SPSB1	-0.43	0
XBP1	SERPINA3	0.413	2.23E-14		XBP1	SRD5A1	-0.459	0
XBP1	SERPINA5	0.546	0		XBP1	SRPK1	-0.621	0
XBP1	SERPINI1	0.427	0		XBP1	ST3GAL6	-0.43	0
XBP1	SH3BGRL	0.509	0		XBP1	ST8SIA1	-0.428	0
XBP1	SH3BP4	0.454	0		XBP1	STAC	-0.415	1.42454E-14
XBP1	SH3GLB2	0.488	0		XBP1	STEAP3	-0.431	0
XBP1	SHC2	0.414	1.74E-14		XBP1	STIL	-0.452	0
XBP1	SIAH2	0.42	9.06E-16		XBP1	SYNCRIP	-0.462	0
XBP1	SIDT1	0.689	0		XBP1	TAGLN2	-0.435	0
XBP1	SIGIRR	0.449	0		XBP1	TCF7L1	-0.609	0
XBP1	SKP1	0.641	0		XBP1	TCOF1	-0.446	0
XBP1	SLC16A6	0.623	0		XBP1	TEX10	-0.578	0
XBP1	SLC19A2	0.592	0		XBP1	THEMIS2	-0.452	0
XBP1	SLC1A4	0.575	0		XBP1	TLDC1	-0.433	0
XBP1	SLC22A18	0.487	0		XBP1	TMEM123	-0.501	0
XBP1	SLC22A5	0.606	0		XBP1	TMEM158	-0.557	0
XBP1	SLC27A2	0.532	0		XBP1	TMSB10	-0.485	0
XBP1	SLC2A10	0.634	0		XBP1	TNFAIP3	-0.475	0
XBP1	SLC35A3	0.472	0		XBP1	TNFRSF21	-0.514	0
XBP1	SLC39A6	0.752	0		XBP1	TPI1	-0.413	2.22828E-14
XBP1	SLC44A4	0.722	0		XBP1	TPX2	-0.54	0
XBP1	SLC4A8	0.428	0		XBP1	TRIM2	-0.562	0
XBP1	SLC7A2	0.41	5.22E-14		XBP1	TRIM29	-0.449	0
XBP1	SLC7A8	0.665	0		XBP1	TRIP13	-0.506	0
XBP1	SLC9A3R1	0.603	0		XBP1	TRMT11	-0.444	0
XBP1	SMA4	0.564	0		XBP1	TSPYL5	-0.44	0
XBP1	SORD	0.439	0		XBP1	TTK	-0.559	0
XBP1	SPATA20	0.458	0		XBP1	TTLL4	-0.615	0
XBP1	SPCS1	0.545	0		XBP1	TUBA1B	-0.418	5.79629E-15
XBP1	SPDEF	0.704	0		XBP1	TUBA1C	-0.569	0
XBP1	SPG11	0.611	0		XBP1	TUBA4A	-0.518	0
XBP1	SPOP	0.435	0		XBP1	TUBB	-0.547	0
XBP1	SREBF1	0.486	0		XBP1	TUBB6	-0.653	0
XBP1	SREK1	0.496	0		XBP1	UBE2C	-0.449	0
XBP1	SRP14	0.479	0		XBP1	UBE2E3	-0.484	0
XBP1	SSH3	0.526	0		XBP1	UCHL1	-0.528	0
XBP1	ST6GALNAC2	0.429	0		XBP1	UGP2	-0.472	0
XBP1	STC2	0.52	0		XBP1	UGT8	-0.556	0
XBP1	STK39	0.523	0		XBP1	UPF2	-0.468	0
XBP1	SULT1A1	0.428	0		XBP1	UPF3B	-0.436	0
XBP1	SUOX	0.611	0		XBP1	UPP1	-0.441	0
XBP1	SUV420H1	0.413	2.64E-14		XBP1	USP1	-0.47	0
XBP1	SYBU	0.666	0		XBP1	UXS1	-0.406	1.0136E-13
XBP1	SYNC	0.443	0		XBP1	VGLL1	-0.558	0
XBP1	SYT1	0.412	3.34E-14		XBP1	VIM	-0.459	0
XBP1	SYT17	0.535	0		XBP1	VLDLR	-0.478	0
XBP1	SYTL2	0.467	0		XBP1	VSNL1	-0.42	1.64061E-15
XBP1	TANC2	0.427	0		XBP1	WDR12	-0.482	0
XBP1	TBC1D9	0.771	0		XBP1	WDR77	-0.423	0
XBP1	TBX3	0.497	0		XBP1	WWTR1	-0.515	0
XBP1	TCEAL1	0.684	0		XBP1	YARS	-0.45	0
XBP1	TCEAL4	0.548	0		XBP1	YBX1	-0.537	0
XBP1	TCTN1	0.52	0		XBP1	YEATS2	-0.561	0
XBP1	TFF1	0.729	0		XBP1	ZDHHC18	-0.414	2.01685E-14
XBP1	TFF3	0.744	0		XBP1	ZIC1	-0.48	0
XBP1	TGFB3	0.416	1.21E-14		XBP1	ZPR1	-0.421	0
XBP1	THUMPD1	0.487	0
XBP1	TJP3	0.469	0
XBP1	TLE3	0.437	0
XBP1	TM9SF1	0.512	0
XBP1	TMBIM4	0.602	0
XBP1	TMBIM6	0.636	0
XBP1	TMC5	0.494	0
XBP1	TMED10	0.437	0
XBP1	TMEM135	0.437	0
XBP1	TMEM251	0.407	8.59E-14
XBP1	TMEM254	0.434	0
XBP1	TMEM30B	0.589	0
XBP1	TMEM41B	0.419	2.87E-15
XBP1	TMEM5	0.461	0
XBP1	TMEM59	0.417	6.73E-15
XBP1	TMEM62	0.579	0
XBP1	TMEM87A	0.406	1.08E-13
XBP1	TMEM9B	0.463	0
XBP1	TOB1	0.528	0
XBP1	TOM1L1	0.553	0
XBP1	TOX3	0.673	0
XBP1	TOX4	0.402	2.09E-13
XBP1	TP53TG1	0.601	0
XBP1	TPBG	0.641	0
XBP1	TRAK1	0.449	0
XBP1	TRAPPC13	0.439	0
XBP1	TRIM23	0.422	0
XBP1	TRIM8	0.445	0
XBP1	TSPAN1	0.646	0
XBP1	TSPAN13	0.686	0
XBP1	TSPAN15	0.469	0
XBP1	TSPAN31	0.585	0
XBP1	TSPYL1	0.453	0
XBP1	TTC39A	0.495	0
XBP1	UBE2B	0.44	0
XBP1	UBE3A	0.423	0
XBP1	UBL3	0.512	0
XBP1	UBR7	0.493	0
XBP1	UGCG	0.62	0
XBP1	UGDH	0.614	0
XBP1	UQCRQ	0.483	0
XBP1	VAV3	0.653	0
XBP1	VEZF1	0.561	0
XBP1	WBP1L	0.458	0
XBP1	WDR19	0.439	0
XBP1	WFS1	0.558	0
XBP1	WWP1	0.715	0
XBP1	YIPF6	0.431	0
XBP1	YTHDC2	0.402	2.08E-13
XBP1	ZC3H14	0.425	0
XBP1	ZCCHC10	0.429	0
XBP1	ZFYVE16	0.435	0
XBP1	ZMYND10	0.532	0
XBP1	ZNF24	0.486	0
XBP1	ZNF281	0.515	0
XBP1	ZNF446	0.5	0
XBP1	ZNF552	0.624	0
XBP1	ZNF580	0.416	1.17E-14
XBP1	ZNF587	0.441	0
XBP1	ZNF587B	0.472	0
XBP1	ZNF688	0.422	0
XBP1	ZNF91	0.537	0
